# Supplementary material for: N-ethyl-N-Nitrosourea (ENU) Induced Mutations within the Klotho Gene Lead to Ectopic Calcification and Reduced Lifespan in Mouse Models
Source: PLoS One. 2015 Apr 10;10(4):e0122650. doi: 10.1371/journal.pone.0122650 (PMC4393098; doi:10.1371/journal.pone.0122650)
Supplement: S1 Dataset — (XLS) [file pone.0122650.s001.xls]

## Sheet: Sheet1
Ensembl Gene ID	Ensembl Transcript ID	Associated Gene Name	Description
ENSMUSG00000051306	ENSMUST00000053287	Usp42	ubiquitin specific peptidase 42 [Source:MGI Symbol;Acc:MGI:1924050]
ENSMUSG00000097559	ENSMUST00000181842	D430018E03Rik	RIKEN cDNA D430018E03 gene [Source:MGI Symbol;Acc:MGI:3045245]
ENSMUSG00000029650	ENSMUST00000118527	Slc46a3	solute carrier family 46, member 3 [Source:MGI Symbol;Acc:MGI:1918956]
ENSMUSG00000097287	ENSMUST00000180951	D130017N08Rik	RIKEN cDNA D130017N08 gene [Source:MGI Symbol;Acc:MGI:2443273]
ENSMUSG00000097228	ENSMUST00000181648	Gm26597	predicted gene, 26597 [Source:MGI Symbol;Acc:MGI:5477091]
ENSMUSG00000097191	ENSMUST00000180733	5730422E09Rik	RIKEN cDNA 5730422E09 gene [Source:MGI Symbol;Acc:MGI:1917793]
ENSMUSG00000061707	ENSMUST00000071421	Gm4871	predicted gene 4871 [Source:MGI Symbol;Acc:MGI:3648713]
ENSMUSG00000016510	ENSMUST00000066675	Mtif3	mitochondrial translational initiation factor 3 [Source:MGI Symbol;Acc:MGI:1923616]
ENSMUSG00000095557	ENSMUST00000179214	Gm3415	predicted gene 3415 [Source:MGI Symbol;Acc:MGI:3781593]
ENSMUSG00000036526	ENSMUST00000085786	Card11	caspase recruitment domain family, member 11 [Source:MGI Symbol;Acc:MGI:1916978]
ENSMUSG00000041132	ENSMUST00000016279	N4bp2l1	NEDD4 binding protein 2-like 1 [Source:MGI Symbol;Acc:MGI:2140872]
ENSMUSG00000029560	ENSMUST00000031539	Snx8	sorting nexin 8 [Source:MGI Symbol;Acc:MGI:2443816]
ENSMUSG00000093910	ENSMUST00000180336	Zfp853	zinc finger protein 853 [Source:MGI Symbol;Acc:MGI:2685638]
ENSMUSG00000058488	ENSMUST00000078856	Kl	klotho [Source:MGI Symbol;Acc:MGI:1101771]
ENSMUSG00000083012	ENSMUST00000119488	Fam220a	family with sequence similarity 220, member A [Source:MGI Symbol;Acc:MGI:1914488]
ENSMUSG00000039623	ENSMUST00000038699	Ap5z1	adaptor-related protein complex 5, zeta 1 subunit [Source:MGI Symbol;Acc:MGI:1924908]
ENSMUSG00000042817	ENSMUST00000049324	Flt3	FMS-like tyrosine kinase 3 [Source:MGI Symbol;Acc:MGI:95559]
ENSMUSG00000085565	ENSMUST00000138406	Gm15721	predicted gene 15721 [Source:MGI Symbol;Acc:MGI:3783165]
ENSMUSG00000029581	ENSMUST00000031565	Fscn1	fascin homolog 1, actin bundling protein (Strongylocentrotus purpuratus) [Source:MGI Symbol;Acc:MGI:1352745]
ENSMUSG00000096527	ENSMUST00000110611	Gm6370	predicted gene 6370 [Source:MGI Symbol;Acc:MGI:3779587]
ENSMUSG00000070419	ENSMUST00000174696	Cyp3a57	cytochrome P450, family 3, subfamily a, polypeptide 57 [Source:MGI Symbol;Acc:MGI:3646373]
ENSMUSG00000029617	ENSMUST00000031621	Ccz1	CCZ1 vacuolar protein trafficking and biogenesis associated [Source:MGI Symbol;Acc:MGI:2141070]
ENSMUSG00000029625	ENSMUST00000160629	Cpsf4	cleavage and polyadenylation specific factor 4 [Source:MGI Symbol;Acc:MGI:1861602]
ENSMUSG00000000149	ENSMUST00000000153	Gna12	guanine nucleotide binding protein, alpha 12 [Source:MGI Symbol;Acc:MGI:95767]
ENSMUSG00000050022	ENSMUST00000126975	Amz1	archaelysin family metallopeptidase 1 [Source:MGI Symbol;Acc:MGI:2442258]
ENSMUSG00000050822	ENSMUST00000058418	Slc29a4	solute carrier family 29 (nucleoside transporters), member 4 [Source:MGI Symbol;Acc:MGI:2385330]
ENSMUSG00000029649	ENSMUST00000031654	Pomp	proteasome maturation protein [Source:MGI Symbol;Acc:MGI:1913787]
ENSMUSG00000070420	ENSMUST00000094116	Zscan25	zinc finger and SCAN domain containing 25 [Source:MGI Symbol;Acc:MGI:3647079]
ENSMUSG00000075552	ENSMUST00000075837	Cyp3a41b	cytochrome P450, family 3, subfamily a, polypeptide 41B [Source:MGI Symbol;Acc:MGI:3714859]
ENSMUSG00000041505	ENSMUST00000036715	Gm3402	predicted gene 3402 [Source:MGI Symbol;Acc:MGI:3781580]
ENSMUSG00000079091	ENSMUST00000110596	Gm3404	predicted gene 3404 [Source:MGI Symbol;Acc:MGI:3781582]
ENSMUSG00000029641	ENSMUST00000031646	Rasl11a	RAS-like, family 11, member A [Source:MGI Symbol;Acc:MGI:1916145]
ENSMUSG00000096344	ENSMUST00000179032	Gm6408	predicted gene 6408 [Source:MGI Symbol;Acc:MGI:3779591]
ENSMUSG00000079093	ENSMUST00000110598	4930449I24Rik	RIKEN cDNA 4930449I24 gene [Source:MGI Symbol;Acc:MGI:1914660]
ENSMUSG00000045078	ENSMUST00000053498	Rnf216	ring finger protein 216 [Source:MGI Symbol;Acc:MGI:1344349]
ENSMUSG00000010825	ENSMUST00000110733	Grid2ip	glutamate receptor, ionotropic, delta 2 (Grid2) interacting protein 1 [Source:MGI Symbol;Acc:MGI:2176213]
ENSMUSG00000094090	ENSMUST00000178171	Gm8494	predicted gene 8494 [Source:MGI Symbol;Acc:MGI:3645114]
ENSMUSG00000097947	ENSMUST00000182990	Gm26970	predicted gene, 26970 [Source:MGI Symbol;Acc:MGI:5504085]
ENSMUSG00000029657	ENSMUST00000076410	Hsph1	heat shock 105kDa/110kDa protein 1 [Source:MGI Symbol;Acc:MGI:105053]
ENSMUSG00000083574	ENSMUST00000118354	Gm15709	predicted gene 15709 [Source:MGI Symbol;Acc:MGI:3783150]
ENSMUSG00000086894	ENSMUST00000156467	Gm15708	predicted gene 15708 [Source:MGI Symbol;Acc:MGI:3783149]
ENSMUSG00000047843	ENSMUST00000056578	Bri3	brain protein I3 [Source:MGI Symbol;Acc:MGI:1933174]
ENSMUSG00000057157	ENSMUST00000078052	Gm6054	predicted gene 6054 [Source:MGI Symbol;Acc:MGI:3645581]
ENSMUSG00000087484	ENSMUST00000124015	2900089D17Rik	RIKEN cDNA 2900089D17 gene [Source:MGI Symbol;Acc:MGI:1914527]
ENSMUSG00000038859	ENSMUST00000055190	Baiap2l1	BAI1-associated protein 2-like 1 [Source:MGI Symbol;Acc:MGI:1914148]
ENSMUSG00000080002	ENSMUST00000116118	Gm5566	predicted pseudogene 5566 [Source:MGI Symbol;Acc:MGI:3648428]
ENSMUSG00000059991	ENSMUST00000071782	Nptx2	neuronal pentraxin 2 [Source:MGI Symbol;Acc:MGI:1858209]
ENSMUSG00000039533	ENSMUST00000037048	Mmd2	monocyte to macrophage differentiation-associated 2 [Source:MGI Symbol;Acc:MGI:1922354]
ENSMUSG00000041147	ENSMUST00000044620	Brca2	breast cancer 2 [Source:MGI Symbol;Acc:MGI:109337]
ENSMUSG00000061292	ENSMUST00000035571	Cyp3a59	cytochrome P450, family 3, subfamily a, polypeptide 59 [Source:MGI Symbol;Acc:MGI:3769707]
ENSMUSG00000001687	ENSMUST00000079324	Ubl3	ubiquitin-like 3 [Source:MGI Symbol;Acc:MGI:1344373]
ENSMUSG00000096664	ENSMUST00000110599	Gm3409	predicted gene 3409 [Source:MGI Symbol;Acc:MGI:3781587]
ENSMUSG00000075551	ENSMUST00000094111	Cyp3a41a	cytochrome P450, family 3, subfamily a, polypeptide 41A [Source:MGI Symbol;Acc:MGI:1858451]
ENSMUSG00000093720	ENSMUST00000176473	Gm20635	predicted gene 20635 [Source:MGI Symbol;Acc:MGI:5313082]
ENSMUSG00000029660	ENSMUST00000031667	Tex26	testis expressed 26 [Source:MGI Symbol;Acc:MGI:1923110]
ENSMUSG00000007812	ENSMUST00000167316	Zfp655	zinc finger protein 655 [Source:MGI Symbol;Acc:MGI:1919861]
ENSMUSG00000041468	ENSMUST00000036211	Gpr12	G-protein coupled receptor 12 [Source:MGI Symbol;Acc:MGI:101909]
ENSMUSG00000056076	ENSMUST00000100507	Eif3b	eukaryotic translation initiation factor 3, subunit B [Source:MGI Symbol;Acc:MGI:106478]
ENSMUSG00000045345	ENSMUST00000061947	9530056K15Rik	RIKEN cDNA 9530056K15 gene [Source:MGI Symbol;Acc:MGI:2444456]
ENSMUSG00000079111	ENSMUST00000110731	Kdelr2	KDEL (Lys-Asp-Glu-Leu) endoplasmic reticulum protein retention receptor 2 [Source:MGI Symbol;Acc:MGI:1914163]
ENSMUSG00000029651	ENSMUST00000085558	Mtus2	microtubule associated tumor suppressor candidate 2 [Source:MGI Symbol;Acc:MGI:1915388]
ENSMUSG00000056602	ENSMUST00000087204	Fry	furry homolog (Drosophila) [Source:MGI Symbol;Acc:MGI:2443895]
ENSMUSG00000036565	ENSMUST00000042661	Ttyh3	tweety homolog 3 (Drosophila) [Source:MGI Symbol;Acc:MGI:1925589]
ENSMUSG00000051950	ENSMUST00000100404	B3glct	beta-3-glucosyltransferase [Source:MGI Symbol;Acc:MGI:2685903]
ENSMUSG00000029570	ENSMUST00000031555	Lfng	LFNG O-fucosylpeptide 3-beta-N-acetylglucosaminyltransferase [Source:MGI Symbol;Acc:MGI:1095413]
ENSMUSG00000056493	ENSMUST00000072837	Foxk1	forkhead box K1 [Source:MGI Symbol;Acc:MGI:1347488]
ENSMUSG00000066554	ENSMUST00000150411	Gm10167	predicted pseudogene 10167 [Source:MGI Symbol;Acc:MGI:3704263]
ENSMUSG00000080957	ENSMUST00000118049	Gm15739	predicted gene 15739 [Source:MGI Symbol;Acc:MGI:3783181]
ENSMUSG00000024437	ENSMUST00000025307	Gm8615	predicted pseudogene 8615 [Source:MGI Symbol;Acc:MGI:3647532]
ENSMUSG00000090981	ENSMUST00000164536	Olfr718-ps1	olfactory receptor 718, pseudogene 1 [Source:MGI Symbol;Acc:MGI:3030552]
ENSMUSG00000029635	ENSMUST00000162494	Cdk8	cyclin-dependent kinase 8 [Source:MGI Symbol;Acc:MGI:1196224]
ENSMUSG00000061898	ENSMUST00000165318	Rbak	RB-associated KRAB repressor [Source:MGI Symbol;Acc:MGI:1927369]
ENSMUSG00000001844	ENSMUST00000001900	Zdhhc4	zinc finger, DHHC domain containing 4 [Source:MGI Symbol;Acc:MGI:1920131]
ENSMUSG00000038656	ENSMUST00000031633	Cyp3a16	cytochrome P450, family 3, subfamily a, polypeptide 16 [Source:MGI Symbol;Acc:MGI:106099]
ENSMUSG00000089889	ENSMUST00000160231	0610040B10Rik	RIKEN cDNA 0610040B10 gene [Source:MGI Symbol;Acc:MGI:1914922]
ENSMUSG00000054417	ENSMUST00000067479	Cyp3a44	cytochrome P450, family 3, subfamily a, polypeptide 44 [Source:MGI Symbol;Acc:MGI:2449818]
ENSMUSG00000056035	ENSMUST00000035918	Cyp3a11	cytochrome P450, family 3, subfamily a, polypeptide 11 [Source:MGI Symbol;Acc:MGI:88609]
ENSMUSG00000066551	ENSMUST00000085546	Hmgb1	high mobility group box 1 [Source:MGI Symbol;Acc:MGI:96113]
ENSMUSG00000029630	ENSMUST00000068317	Cyp3a25	cytochrome P450, family 3, subfamily a, polypeptide 25 [Source:MGI Symbol;Acc:MGI:1930638]
ENSMUSG00000041313	ENSMUST00000048116	Slc7a1	solute carrier family 7 (cationic amino acid transporter, y+ system), member 1 [Source:MGI Symbol;Acc:MGI:88117]
ENSMUSG00000029618	ENSMUST00000031622	Ocm	oncomodulin [Source:MGI Symbol;Acc:MGI:97401]
ENSMUSG00000038970	ENSMUST00000041804	Lmtk2	lemur tyrosine kinase 2 [Source:MGI Symbol;Acc:MGI:3036247]
ENSMUSG00000098039	ENSMUST00000182470	Gm26925	predicted gene, 26925 [Source:MGI Symbol;Acc:MGI:5504040]
ENSMUSG00000087248	ENSMUST00000127990	Gm16120	predicted gene 16120 [Source:MGI Symbol;Acc:MGI:3802132]
ENSMUSG00000087606	ENSMUST00000128520	Gm16121	predicted gene 16121 [Source:MGI Symbol;Acc:MGI:3802131]
ENSMUSG00000085673	ENSMUST00000142625	Gm16122	predicted gene 16122 [Source:MGI Symbol;Acc:MGI:3801886]
ENSMUSG00000029554	ENSMUST00000031534	Mad1l1	MAD1 mitotic arrest deficient 1-like 1 [Source:MGI Symbol;Acc:MGI:1341857]
ENSMUSG00000029557	ENSMUST00000031536	Ftsj2	FtsJ homolog 2 (E. coli) [Source:MGI Symbol;Acc:MGI:1915267]
ENSMUSG00000036639	ENSMUST00000071881	Nudt1	nudix (nucleoside diphosphate linked moiety X)-type motif 1 [Source:MGI Symbol;Acc:MGI:109280]
ENSMUSG00000036599	ENSMUST00000043050	Chst12	carbohydrate sulfotransferase 12 [Source:MGI Symbol;Acc:MGI:1929064]
ENSMUSG00000036586	ENSMUST00000042993	Grifin	galectin-related inter-fiber protein [Source:MGI Symbol;Acc:MGI:1925248]
ENSMUSG00000029586	ENSMUST00000031574	4933411G11Rik	RIKEN cDNA 4933411G11Rik gene [Source:MGI Symbol;Acc:MGI:3612701]
ENSMUSG00000029613	ENSMUST00000100487	Eif2ak1	eukaryotic translation initiation factor 2 alpha kinase 1 [Source:MGI Symbol;Acc:MGI:1353448]
ENSMUSG00000082524	ENSMUST00000121256	Gm6272	predicted pseudogene 6272 [Source:MGI Symbol;Acc:MGI:3643871]
ENSMUSG00000043388	ENSMUST00000061446	Tmem130	transmembrane protein 130 [Source:MGI Symbol;Acc:MGI:3607706]
ENSMUSG00000029610	ENSMUST00000031613	Aimp2	aminoacyl tRNA synthetase complex-interacting multifunctional protein 2 [Source:MGI Symbol;Acc:MGI:2385237]
ENSMUSG00000039296	ENSMUST00000085733	Spdyb	speedy homolog B (Xenopus laevis) [Source:MGI Symbol;Acc:MGI:1921923]
ENSMUSG00000036555	ENSMUST00000041783	Iqce	IQ motif containing E [Source:MGI Symbol;Acc:MGI:1921489]
ENSMUSG00000089879	ENSMUST00000159838	4930448H16Rik	RIKEN cDNA 4930448H16 gene [Source:MGI Symbol;Acc:MGI:1922122]
ENSMUSG00000029607	ENSMUST00000079624	Ankrd61	ankyrin repeat domain 61 [Source:MGI Symbol;Acc:MGI:1913979]
ENSMUSG00000029587	ENSMUST00000077485	Zfp12	zinc finger protein 12 [Source:MGI Symbol;Acc:MGI:99157]
ENSMUSG00000086494	ENSMUST00000150265	2210417A02Rik	RIKEN cDNA 2210417A02 gene [Source:MGI Symbol;Acc:MGI:1917388]
ENSMUSG00000085740	ENSMUST00000155504	4930505K14Rik	RIKEN cDNA 4930505K14 gene [Source:MGI Symbol;Acc:MGI:1925265]
ENSMUSG00000087647	ENSMUST00000136919	Gm15407	predicted gene 15407 [Source:MGI Symbol;Acc:MGI:3705245]
ENSMUSG00000038780	ENSMUST00000126822	Smurf1	SMAD specific E3 ubiquitin protein ligase 1 [Source:MGI Symbol;Acc:MGI:1923038]
ENSMUSG00000029648	ENSMUST00000031653	Flt1	FMS-like tyrosine kinase 1 [Source:MGI Symbol;Acc:MGI:95558]
ENSMUSG00000029636	ENSMUST00000110600	Wasf3	WAS protein family, member 3 [Source:MGI Symbol;Acc:MGI:2658986]
ENSMUSG00000052271	ENSMUST00000060747	Bhlha15	basic helix-loop-helix family, member a15 [Source:MGI Symbol;Acc:MGI:891976]
ENSMUSG00000029640	ENSMUST00000085614	Usp12	ubiquitin specific peptidase 12 [Source:MGI Symbol;Acc:MGI:1270128]
ENSMUSG00000029578	ENSMUST00000036872	Wipi2	WD repeat domain, phosphoinositide interacting 2 [Source:MGI Symbol;Acc:MGI:1923831]
ENSMUSG00000083382	ENSMUST00000118634	Gm6433	predicted gene 6433 [Source:MGI Symbol;Acc:MGI:3645394]
ENSMUSG00000084934	ENSMUST00000153879	Gm16035	predicted gene 16035 [Source:MGI Symbol;Acc:MGI:3801892]
ENSMUSG00000085540	ENSMUST00000150385	Gm16036	predicted gene 16036 [Source:MGI Symbol;Acc:MGI:3801891]
ENSMUSG00000066621	ENSMUST00000085701	Tecpr1	tectonin beta-propeller repeat containing 1 [Source:MGI Symbol;Acc:MGI:1917631]
ENSMUSG00000039683	ENSMUST00000085774	Sdk1	sidekick homolog 1 (chicken) [Source:MGI Symbol;Acc:MGI:2444413]
ENSMUSG00000045482	ENSMUST00000100467	Trrap	transformation/transcription domain-associated protein [Source:MGI Symbol;Acc:MGI:2153272]
ENSMUSG00000038690	ENSMUST00000161741	Atp5j2	ATP synthase, H+ transporting, mitochondrial F0 complex, subunit F2 [Source:MGI Symbol;Acc:MGI:1927558]
ENSMUSG00000039477	ENSMUST00000152247	Tnrc18	trinucleotide repeat containing 18 [Source:MGI Symbol;Acc:MGI:3648294]
ENSMUSG00000029627	ENSMUST00000031632	Zkscan14	zinc finger with KRAB and SCAN domains 14 [Source:MGI Symbol;Acc:MGI:1914485]
ENSMUSG00000000148	ENSMUST00000041588	Brat1	BRCA1-associated ATM activator 1 [Source:MGI Symbol;Acc:MGI:1891679]
ENSMUSG00000029647	ENSMUST00000031651	Pan3	PAN3 polyA specific ribonuclease subunit homolog (S. cerevisiae) [Source:MGI Symbol;Acc:MGI:1919837]
ENSMUSG00000038770	ENSMUST00000110673	Kpna7	karyopherin alpha 7 (importin alpha 8) [Source:MGI Symbol;Acc:MGI:2141165]
ENSMUSG00000046658	ENSMUST00000161448	Zfp316	zinc finger protein 316 [Source:MGI Symbol;Acc:MGI:1860402]
ENSMUSG00000055991	ENSMUST00000085671	Zkscan5	zinc finger with KRAB and SCAN domains 5 [Source:MGI Symbol;Acc:MGI:107533]
ENSMUSG00000039244	ENSMUST00000159406	E130309D02Rik	RIKEN cDNA E130309D02 gene [Source:MGI Symbol;Acc:MGI:2442621]
ENSMUSG00000029621	ENSMUST00000031625	Arpc1a	actin related protein 2/3 complex, subunit 1A [Source:MGI Symbol;Acc:MGI:1928896]
ENSMUSG00000053368	ENSMUST00000143989	Rxfp2	relaxin/insulin-like family peptide receptor 2 [Source:MGI Symbol;Acc:MGI:2153463]
ENSMUSG00000039206	ENSMUST00000174273	Daglb	diacylglycerol lipase, beta [Source:MGI Symbol;Acc:MGI:2442032]
ENSMUSG00000029620	ENSMUST00000031624	1700018F24Rik	RIKEN cDNA 1700018F24 gene [Source:MGI Symbol;Acc:MGI:1916646]
ENSMUSG00000085971	ENSMUST00000133243	Gm15411	predicted gene 15411 [Source:MGI Symbol;Acc:MGI:3705213]
ENSMUSG00000087272	ENSMUST00000135240	Gm15409	predicted gene 15409 [Source:MGI Symbol;Acc:MGI:3705229]
ENSMUSG00000085639	ENSMUST00000127763	Gm15410	predicted gene 15410 [Source:MGI Symbol;Acc:MGI:3705241]
ENSMUSG00000085237	ENSMUST00000133694	Gm15406	predicted gene 15406 [Source:MGI Symbol;Acc:MGI:3705112]
ENSMUSG00000085455	ENSMUST00000133693	1810059H22Rik	RIKEN cDNA 1810059H22 gene [Source:MGI Symbol;Acc:MGI:1917070]
ENSMUSG00000086610	ENSMUST00000124198	Gm15408	predicted gene 15408 [Source:MGI Symbol;Acc:MGI:3705101]
ENSMUSG00000079069	ENSMUST00000110507	8430423G03Rik	RIKEN cDNA 8430423G03 gene [Source:MGI Symbol;Acc:MGI:1918723]
ENSMUSG00000041298	ENSMUST00000047257	Katnal1	katanin p60 subunit A-like 1 [Source:MGI Symbol;Acc:MGI:2387638]
ENSMUSG00000082308	ENSMUST00000117498	Gm15770	predicted gene 15770 [Source:MGI Symbol;Acc:MGI:3783212]
ENSMUSG00000001847	ENSMUST00000080537	Rac1	RAS-related C3 botulinum substrate 1 [Source:MGI Symbol;Acc:MGI:97845]
ENSMUSG00000016520	ENSMUST00000016664	Lnx2	ligand of numb-protein X 2 [Source:MGI Symbol;Acc:MGI:2155959]
ENSMUSG00000041453	ENSMUST00000035983	Rpl21	ribosomal protein L21 [Source:MGI Symbol;Acc:MGI:1278340]
ENSMUSG00000082104	ENSMUST00000117215	Gm15933	predicted gene 15933 [Source:MGI Symbol;Acc:MGI:3801767]
ENSMUSG00000056586	ENSMUST00000118769	Zar1l	zygote arrest 1-like [Source:MGI Symbol;Acc:MGI:3690051]
ENSMUSG00000029655	ENSMUST00000164332	N4bp2l2	NEDD4 binding protein 2-like 2 [Source:MGI Symbol;Acc:MGI:2687207]
ENSMUSG00000096798	ENSMUST00000174320	Gm6309	predicted gene 6309 [Source:MGI Symbol;Acc:MGI:3643357]
ENSMUSG00000095040	ENSMUST00000073721	1700001J03Rik	RIKEN cDNA 1700001J03 gene [Source:MGI Symbol;Acc:MGI:1916532]
ENSMUSG00000029634	ENSMUST00000161859	Rnf6	ring finger protein (C3H2C3 type) 6 [Source:MGI Symbol;Acc:MGI:1921382]
ENSMUSG00000029642	ENSMUST00000050970	Polr1d	polymerase (RNA) I polypeptide D [Source:MGI Symbol;Acc:MGI:108403]
ENSMUSG00000104495	ENSMUST00000193057	RP24-126A19.1
ENSMUSG00000083988	ENSMUST00000120308	Rps10-ps4	ribosomal protein S10, pseudogene 4 [Source:MGI Symbol;Acc:MGI:3783077]
ENSMUSG00000075569	ENSMUST00000031618	Rsph10b	radial spoke head 10 homolog B (Chlamydomonas) [Source:MGI Symbol;Acc:MGI:1922386]
ENSMUSG00000091351	ENSMUST00000167009	Gm17135	predicted gene 17135 [Source:MGI Symbol;Acc:MGI:4937962]
ENSMUSG00000016503	ENSMUST00000146511	Gtf3a	general transcription factor III A [Source:MGI Symbol;Acc:MGI:1913846]
ENSMUSG00000079109	ENSMUST00000148011	Pms2	postmeiotic segregation increased 2 (S. cerevisiae) [Source:MGI Symbol;Acc:MGI:104288]
ENSMUSG00000018001	ENSMUST00000116456	Cyth3	cytohesin 3 [Source:MGI Symbol;Acc:MGI:1335107]
ENSMUSG00000053129	ENSMUST00000065382	Gsx1	GS homeobox 1 [Source:MGI Symbol;Acc:MGI:95842]
ENSMUSG00000066640	ENSMUST00000110766	Fbxl18	F-box and leucine-rich repeat protein 18 [Source:MGI Symbol;Acc:MGI:2444450]
ENSMUSG00000029580	ENSMUST00000100497	Actb	actin, beta [Source:MGI Symbol;Acc:MGI:87904]
ENSMUSG00000029644	ENSMUST00000085591	Pdx1	pancreatic and duodenal homeobox 1 [Source:MGI Symbol;Acc:MGI:102851]
ENSMUSG00000092570	ENSMUST00000174285	2210019I11Rik	RIKEN cDNA 2210019I11 gene [Source:MGI Symbol;Acc:MGI:1917397]
ENSMUSG00000098053	ENSMUST00000183226	Gm27033	predicted gene, 27033 [Source:MGI Symbol;Acc:MGI:5504148]
ENSMUSG00000029646	ENSMUST00000031650	Cdx2	caudal type homeobox 2 [Source:MGI Symbol;Acc:MGI:88361]
ENSMUSG00000075543	ENSMUST00000100433	Urad	ureidoimidazoline (2-oxo-4-hydroxy-4-carboxy-5) decarboxylase [Source:MGI Symbol;Acc:MGI:3647519]
ENSMUSG00000041264	ENSMUST00000050472	Uspl1	ubiquitin specific peptidase like 1 [Source:MGI Symbol;Acc:MGI:2442342]
ENSMUSG00000100783	ENSMUST00000189493	2310047D07Rik	RIKEN cDNA 2310047D07 gene [Source:MGI Symbol;Acc:MGI:1916907]
ENSMUSG00000100465	ENSMUST00000191240	Gm29264	predicted gene 29264 [Source:MGI Symbol;Acc:MGI:5579970]
ENSMUSG00000060063	ENSMUST00000130144	Alox5ap	arachidonate 5-lipoxygenase activating protein [Source:MGI Symbol;Acc:MGI:107505]
ENSMUSG00000075529	ENSMUST00000147034	BC028471	cDNA sequence BC028471 [Source:MGI Symbol;Acc:MGI:3041249]
ENSMUSG00000092327	ENSMUST00000173310	Gm20488	predicted gene 20488 [Source:MGI Symbol;Acc:MGI:5141953]
ENSMUSG00000029659	ENSMUST00000093110	Medag	mesenteric estrogen dependent adipogenesis [Source:MGI Symbol;Acc:MGI:1917967]
ENSMUSG00000029622	ENSMUST00000085679	Arpc1b	actin related protein 2/3 complex, subunit 1B [Source:MGI Symbol;Acc:MGI:1343142]
ENSMUSG00000029623	ENSMUST00000031627	Pdap1	PDGFA associated protein 1 [Source:MGI Symbol;Acc:MGI:2448536]
ENSMUSG00000034021	ENSMUST00000016569	Pds5b	PDS5, regulator of cohesion maintenance, homolog B (S. cerevisiae) [Source:MGI Symbol;Acc:MGI:2140945]
ENSMUSG00000082959	ENSMUST00000122249	Gm2566	predicted gene 2566 [Source:MGI Symbol;Acc:MGI:3780733]
ENSMUSG00000029658	ENSMUST00000110502	Wdr95	WD40 repeat domain 95 [Source:MGI Symbol;Acc:MGI:1923042]
ENSMUSG00000086744	ENSMUST00000156774	Gm15997	predicted gene 15997 [Source:MGI Symbol;Acc:MGI:3805557]
ENSMUSG00000074817	ENSMUST00000099400	Papolb	poly (A) polymerase beta (testis specific) [Source:MGI Symbol;Acc:MGI:1932115]
ENSMUSG00000029576	ENSMUST00000063635	Radil	Ras association and DIL domains [Source:MGI Symbol;Acc:MGI:2443088]
ENSMUSG00000038722	ENSMUST00000162594	Bud31	BUD31 homolog (yeast) [Source:MGI Symbol;Acc:MGI:2141291]
ENSMUSG00000029624	ENSMUST00000031628	Ptcd1	pentatricopeptide repeat domain 1 [Source:MGI Symbol;Acc:MGI:1919049]
ENSMUSG00000093856	ENSMUST00000082570	Gm24311	predicted gene, 24311 [Source:MGI Symbol;Acc:MGI:5454088]
ENSMUSG00000098319	ENSMUST00000184833	Mir7038	microRNA 7038 [Source:MGI Symbol;Acc:MGI:5531337]
ENSMUSG00000077592	ENSMUST00000104404	Gm26013	predicted gene, 26013 [Source:MGI Symbol;Acc:MGI:5455790]
ENSMUSG00000077735	ENSMUST00000104547	Gm24556	predicted gene, 24556 [Source:MGI Symbol;Acc:MGI:5454333]
ENSMUSG00000089164	ENSMUST00000158539	Gm24131	predicted gene, 24131 [Source:MGI Symbol;Acc:MGI:5453908]
ENSMUSG00000077564	ENSMUST00000104376	Gm23202	predicted gene, 23202 [Source:MGI Symbol;Acc:MGI:5452979]
ENSMUSG00000098822	ENSMUST00000183852	Mir7039	microRNA 7039 [Source:MGI Symbol;Acc:MGI:5531206]
ENSMUSG00000084717	ENSMUST00000122768	Gm24630	predicted gene, 24630 [Source:MGI Symbol;Acc:MGI:5454407]
ENSMUSG00000098687	ENSMUST00000184115	Mir7k	microRNA 7k [Source:MGI Symbol;Acc:MGI:5531196]
ENSMUSG00000088482	ENSMUST00000157857	Gm23641	predicted gene, 23641 [Source:MGI Symbol;Acc:MGI:5453418]
ENSMUSG00000092764	ENSMUST00000175023	Gm23362	predicted gene, 23362 [Source:MGI Symbol;Acc:MGI:5453139]
ENSMUSG00000093344	ENSMUST00000175603	Gm26113	predicted gene, 26113 [Source:MGI Symbol;Acc:MGI:5455890]
ENSMUSG00000088685	ENSMUST00000158060	Gm23995	predicted gene, 23995 [Source:MGI Symbol;Acc:MGI:5453772]
ENSMUSG00000092674	ENSMUST00000174933	Gm24105	predicted gene, 24105 [Source:MGI Symbol;Acc:MGI:5453882]
ENSMUSG00000095531	ENSMUST00000180345	Gm25284	predicted gene, 25284 [Source:MGI Symbol;Acc:MGI:5455061]
ENSMUSG00000077185	ENSMUST00000103997	Gm25091	predicted gene, 25091 [Source:MGI Symbol;Acc:MGI:5454868]
ENSMUSG00000084513	ENSMUST00000122564	n-R5s179	nuclear encoded rRNA 5S 179 [Source:MGI Symbol;Acc:MGI:4422044]
ENSMUSG00000064704	ENSMUST00000082770	n-R5s180	nuclear encoded rRNA 5S 180 [Source:MGI Symbol;Acc:MGI:4422045]
